# Supplementary material for: Intensive Care Unit Mortality Trends during the First Two Years of the COVID-19 Pandemic in Greece: A Multi-Center Retrospective Study
Source: Viruses. 2024 Mar 22;16(4):488. doi: 10.3390/v16040488 (PMC11054592; doi:10.3390/v16040488)
Supplement: Supplementary file 1 [file viruses-16-00488-s001.zip]

Archive with 1 entries (1 files):
- viruses-2897034-supplementary.pdf
